# Supplementary material for: Aqueous Extract of Brassica rapa L.’s Impact on Modulating Exercise-Induced Fatigue via Gut–Muscle Axis
Source: Nutrients. 2023 Nov 9;15(22):4737. doi: 10.3390/nu15224737 (PMC10674577; doi:10.3390/nu15224737)
Supplement: Supplementary file 1 [file nutrients-15-04737-s001.zip]

Archive with 1 entries (1 files):
- nutrients-2695282-supplementary.pdf
